# Supplementary material for: Activation of the intrinsic fibroinflammatory program in adult pancreatic acinar cells triggered by Hippo signaling disruption
Source: PLoS Biol. 2019 Sep 12;17(9):e3000418. doi: 10.1371/journal.pbio.3000418 (PMC6742234; doi:10.1371/journal.pbio.3000418)
Supplement: S1 Data — (XLSX) [file pbio.3000418.s015.xlsx]

## Sheet: Fig2c
Quantification of SMA and CD45 immunostaining in P, PL, and PLTY mice
N=6
			RIF for SMA						RIF for CD45						Average numbers of ADM (YAP+ CK19 +) per field
		p	pl	plty				p	pl	plty				P	PL	PLTY
		6.347	577.482	48.097				7.635	35.8055	9.921				0	20.6667	5.33333
		5.674	661.108	16.3457				1.138	40.499	4.62033				0	23.3333	3
		13.748	905.595	27.8357				1.58	27.322	3.20367				0	25.3333	3
		18.731	1550.9	23.4253				1.656	36.568	4.88767				0	27	5.33333
		38.497	935.426	24.8783				1.033	16.425	6.905				0	23.6667	1.66667
		32.933	756.027	28.0653				5.504	12.637	3.272				0	22	3.66667
ave		19.3217	897.756	28.1079				3.091	28.2094	5.46828				0	23.6667	3.66667
Unpaired t test
		PL vs P		PL vs PLTY				PL vs P		PL vs PLTY				PL vs P		PL vs PLTY
P value		0.0001		0.0001				0.0004		0.0008				< 0.0001		< 0.0001
P value summary		***		***				***		***				****		****
Significantly different? (P < 0.05)		Yes		Yes				Yes		Yes				Yes		Yes
One- or two-tailed P value?		Two-tailed		Two-tailed				Two-tailed		Two-tailed				Two-tailed		Two-tailed
t, df		t=6.172 df=10		t=6.112 df=10				t=5.201 df=10		t=4.729 df=10				t=25.53 df=10		t=18.20 df=10
How big is the difference?
Mean ± SEM of column A		19.32 ± 5.595, n=6		28.11 ± 4.360, n=6				3.091 ± 1.138, n=6		5.468 ± 1.047, n=6				0.0 ± 0.0, n=6		3.667 ± 0.5900, n=6
Mean ± SEM of column B		897.8 ± 142.2, n=6		897.8 ± 142.2, n=6				28.21 ± 4.693, n=6		28.21 ± 4.693, n=6				23.67 ± 0.9270, n=6		23.67 ± 0.9270, n=6
Difference between means		878.4 ± 142.3		869.6 ± 142.3				25.12 ± 4.829		22.74 ± 4.809				23.67 ± 0.9270		20.00 ± 1.099
95% confidence interval		561.3 to 1196		552.6 to 1187				14.36 to 35.88		12.03 to 33.46				21.60 to 25.73		17.55 to 22.45
R squared		0.7921		0.7888				0.7301		0.691				0.9849		0.9707

## Sheet: Fig3B
Cell proliferation, apoptosis, and ADM were analyzed on D4, D8, and D12
n=3-4
	YFP/DAPI(%)						Ki67/DAPI(%)						Casp/DAPI(%)
	D4	D8	D12				D4	D8	D12				D4	D8	D12
	14.3396	12.7388	15.5462				0.703252	0.578971	0.574607				0.15625	0.374532	0.388069
	11.0429	13.649	10.2339				0.259545	0.601874	0.486165				0.221484	0.241432	0.49021
	14.7059	13.3739	14.0575				0.387021	0.119904	0.276611				0.392902	0.229181	0
	16.8582	15.8301	16.0156

## Sheet: Fig5B&C
RT-PCR for expression of M1 and M2- associated genes in the macrophages sorted from P and PL mice: Fold change
N=3
		YM1			ccl17			tgf-beta			il10			tnf-alpha			socs1			nos2
		P	PL		P	PL		P	PL		P	PL		P	PL		P	PL		P	PL
		0.923258	21.1826		1.00782	39.5983		1.12343	3.21		1.01761	2.97985		0.878027	1.09148		0.939163	0.453636		1.37508	1.08595
		0.891808	29.3011		1.03394	33.8476		1.01316	3.61144		0.912222	2.50575		1.06236	0.827184		0.991982	0.726789		0.90878	1.66897
		1.18493	23.3412		0.95824	20.4068		0.863418	4.63501		1.07018	2.32179		1.05962	0.761165		1.06882	0.456792		0.716145	0.992377
Ave		1	24.6083		1	31.2843		1	3.81882		1	2.60246		1	0.893275		0.99999	0.545739		1	1.2491
Unpaired t test
P value		0.0006			0.006			0.0028			0.0014			0.4166			0.0098			0.4362
P value summary		***			**			**			**			ns			**			ns
Significantly different? (P < 0.05)		Yes			Yes			Yes			Yes			No			Yes			No
One- or two-tailed P value?		Two-tailed			Two-tailed			Two-tailed			Two-tailed			Two-tailed			Two-tailed			Two-tailed
t, df		t=9.717 df=4			t=5.326 df=4			t=6.542 df=4			t=7.955 df=4			t=0.9051 df=4			t=4.633 df=4			t=0.8643 df=4
How big is the difference?
Mean ± SEM of column A		1.000 ± 0.09291, n=3			1.000 ± 0.02220, n=3			1.000 ± 0.07535, n=3			1.000 ± 0.04644, n=3			1.000 ± 0.06099, n=3			1.000 ± 0.03764, n=3			1.000 ± 0.1956, n=3
Mean ± SEM of column B		24.61 ± 2.428, n=3			31.28 ± 5.686, n=3			3.819 ± 0.4242, n=3			2.602 ± 0.1960, n=3			0.8933 ± 0.1009, n=3			0.5457 ± 0.09053, n=3			1.249 ± 0.2117, n=3
Difference between means		23.61 ± 2.430			30.28 ± 5.686			2.819 ± 0.4309			1.602 ± 0.2014			-0.1067 ± 0.1179			-0.4543 ± 0.09804			0.2491 ± 0.2882
95% confidence interval		16.86 to 30.35			14.50 to 46.07			1.623 to 4.015			1.043 to 2.162			-0.4341 to 0.2207			-0.7265 to -0.1820			-0.5511 to 1.049
R squared		0.9594			0.8764			0.9145			0.9405			0.17			0.8429			0.1574

## Sheet: Fig6C
RT-PCR validation for the expression of the targets identified by RNA-seq: fold change
N=3
	CTGF	control	D1	D2	D3		spp1	control	D1	D2	D3		cxcl12	control	D1	D2	D3		cxcl16	control	D1	D2	D3		pdgf	control	D1	D2	D3		TGF-beta1	control	D1	D2	D3		TGF-beta2	control	D1	D2	D3		TGF-beta3	control	D1	D2	D3
		1.2117	1.44483	3.16867	6.8802			0.90824	1.99389	2.55442	5.06186			1.06409	1.46542	1.45558	4.36646			0.678173	1.72294	3.03531	3.97974			1.03922	1.55312	2.12335	2.49169			0.940856	1.44538	1.83598	2.59464			0.978837	0.995137	1.0922	1.09028			1.07225	1.60302	1.92313	2.4129
		0.788766	1.41507	3.7946	6.9791			0.861547	2.1323	2.79541	5.18878			0.81424	1.48829	2.52007	3.80118			0.805205	2.1624	3.50692	4.34124			1.00523	1.27687	2.50829	2.74496			0.930726	1.48025	2.08666	2.94472			1.09279	0.88	1.09478	1.0975			0.960079	1.29	1.84007	2.62793
		0.999538	1.27134	2.74422	6.13196			1.23021	2.27627	3.05489	6.06847			1.12167	2.35067	2.38611	6.19199			1.51662	1.85471	2.84033	3.71475			0.95556	1.40442	2.30943	3.04673			1.12841	1.31083	1.71735	2.51463			0.928375	1.05153	0.966523	1.06948			0.967667	1.58207	1.5984	2.95521
		1	1.37708	3.23583	6.66375			1	2.13415	2.80157	5.4397			1	1.76813	2.12059	4.78654			1	1.91335	3.12752	4.01191			1	1.41147	2.31369	2.76113			0.999998	1.41215	1.88	2.68466			1	0.975555	1.05117	1.08575			1	1.4917	1.7872	2.66535
																										57.95						57.89						1.458						42.67
																										< 0.0001						< 0.0001						0.2972						< 0.0001
																										****						****						ns						****
																										Yes						Yes						No						Yes
																										0.956						0.956						0.3534						0.9412

## Sheet: Fig6G
efQuantitative analysis for SMA and EdU incorporation in CTGF or SPP1-stimulated cells: % to DAPI
N=3
	SMA+/DAPI (%)				Edu/DAPI (%)
	control	CTGF	SPP1		control	CTGF	SPP1
	34.03	38.1	50		20.83	25.54	21.01
	15.6	31.71	27.78		12.84	18.54	15.53
	16.27	28.35	35.07		14.46	15.46	14.21
AV	21.9667	32.72	37.6167		16.0433	19.8467	16.9167
Unpaired t test	CTGF VS contol		SPP1 VS control
P value	0.1826		0.1534
P value summary	ns		ns
Significantly different? (P < 0.05)	No		No
One- or two-tailed P value?	Two-tailed		Two-tailed
t, df	t=1.610 df=4		t=1.759 df=4
How big is the difference?
Mean ± SEM of column A	21.97 ± 6.035, n=3		21.97 ± 6.035, n=3
Mean ± SEM of column B	32.72 ± 2.860, n=3		37.62 ± 6.540, n=3
Difference between means	10.75 ± 6.678		15.65 ± 8.899
95% confidence interval	-7.788 to 29.29		-9.056 to 40.36
R squared	0.3933		0.4361

## Sheet: Fig7A
Ctgf mRNA expression in P and PL mice: Fold change
N=3
	CTGF
		P	PL
		1.2117	3.16867
		0.788766	3.7946
		0.999538	2.74422
		1	3.23583
Unpaired t test			0.0024
P value			**
P value summary			Yes
Significantly different? (P < 0.05)			Two-tailed
One- or two-tailed P value?			t=6.804 df=4
t, df
How big is the difference?			1.000 ± 0.1221, n=3
Mean ± SEM of column A			3.236 ± 0.3051, n=3
Mean ± SEM of column B			2.236 ± 0.3286
Difference between means			1.324 to 3.148
95% confidence interval			0.9205
R squared

## Sheet: Fig7E
Quantitative analysis of FG-3019 treatment effects on Lats1&2 deletion-induced ADM, PSC activation, and immune cell infiltration in the mouse pancreas
N=6
			RIF for SMA							RIF for CD45					Average numbers of ADM (YAP+ CK19 +) per field
		No TAM	TAM+IgG	TAM+FG3019					No TAM	TAM+IgG	TAM+FG3019					No TAM	TAM+IgG	TAM+FG3019
		50.848	1013.63	1012.41					0.291	10.225	3.13917					0	22.6667	10.6667
		57.179	1229.38	369.805					0.1655	5.19617	4.7535					0	23.3333	10
		8.953	1192.66	625					0.4685	10.1672	7.69317					0	19.6667	9.66667
		23.754	1058.6	542.736					3.466	25.1923	6.76317					0	22	11.6667
		20.7515	1103.92	250.26					1.81275	12.6355	3.38					0	21.6667	6.66667
		25.278	1055.17	295.174					0.63825	16.357	4.92083					0	22.3333	8.33333
				IgG vs fg3019							IgG vs fg3019							IgG vs fg3019
Unpaired t test				0.0006							0.0181							< 0.0001
P value				***							*							****
P value summary				Yes							Yes							Yes
Significantly different? (P < 0.05)				Two-tailed							Two-tailed							Two-tailed
One- or two-tailed P value?				t=4.920 df=10							t=2.821 df=10							t=14.03 df=10
t, df
How big is the difference?				1109 ± 34.67, n=6							13.30 ± 2.806, n=6							21.94 ± 0.5122, n=6
Mean ± SEM of column A				515.9 ± 115.4, n=6							5.108 ± 0.7404, n=6							9.500 ± 0.7239, n=6
Mean ± SEM of column B				-593.0 ± 120.5							-8.187 ± 2.902							-12.44 ± 0.8868
Difference between means				-861.6 to -324.4							-14.65 to -1.722							-14.42 to -10.47
95% confidence interval				0.7077							0.4432							0.9517
R squared

## Sheet: sFig1B
Time course analysis for body weight changes of P and PL mice after 5 consecutive TAM injections
n=5
P	D-5	D0	D5	D10	D15	D20	D25
	21.79	21.21	21.63	22.85	24.99	24.75	26.57
	20.37	20.6	21.18	23.14	24.85	24.6	26.31
	20.65	21.17	21.96	23.05	24.01	24.13	26.03
	23.02	21.33	22.03	22.94	24.26	24.53	25.87
	22.3	21.17	21.09	22.67	23.91	23.99	24.86
PL	D-5	D0	D5	D10	D15	D20	D25
	22.07	21.18	20.96	17.53	16.58	16.76	16.72
	22.36	22.12	22.1	18.51
	22.8	20.6	20.31	17.63	16.47	16.61	16.58
	23.27	22.9	23.26	19.48	18.25	17.32	17.3
	23.9	23.52	24.41	20.17

## Sheet: sFig1C
Blood glucose levels in P and PL mice on day 10 after final TAM injection
N=5
				Pody weight (g)					glucose leve (mg/dl)
				p	D0	D10			p	D0	D10
					21.21	22.85				126	130
					20.6	23.14				124	129
					21.17	23.05				126	126
					21.33	22.94				127	128
					21.17	22.67				115	115
				PL	D0	D10			PL	D0	D10
					21.18	17.53				120	78
					22.12	18.51				118	79
					20.6	17.63				115	73
					22.9	19.48				124	90
					23.52	20.17				131	84
Unpaired t test
P value					0.0018					< 0.0001
P value summary					**					****
Significantly different? (P < 0.05)					Yes					Yes
One- or two-tailed P value?					Two-tailed					Two-tailed
t, df					t=4.572 df=8					t=10.20 df=8
How big is the difference?
Mean ± SEM of column A					22.06 ± 0.5360, n=5					121.6 ± 2.768, n=5
Mean ± SEM of column B					18.66 ± 0.5154, n=5					80.80 ± 2.888, n=5
Difference between means					-3.400 ± 0.7436					-40.80 ± 4.000
95% confidence interval					-5.115 to -1.685					-50.02 to -31.58
R squared					0.7232					0.9286

## Sheet: sFig3A
Acinar-specific Lats1&2 depletions induced pancreatitis-associated histological alterations
N=3-5
		ADM (CK19/DAPI %, per field 40X) n=3						IHC profiler score for CD45 (pixel count / 100)						IHC profiler score for SMA (pixel count / 100)
									p	PL					p	PL
			P1	PL					3.15333	119.763					23.2925	2369.81
			0	7.16667					2.57333	292.263					30.4975	2812.16
			0	8.5					4.2925	333.955					14.79	1837.03
			0	8.33333					2.488	327.022					54.7133	2215.91
									2.65333	288.737					48.3775	2424.91
aveage			0	8					3.0321	272.348					34.3342	2331.96
Unpaired t test				< 0.0001						0.0001						< 0.0001
P value				****						***						****
P value summary				Yes						Yes						Yes
Significantly different? (P < 0.05)				Two-tailed						Two-tailed						Two-tailed
One- or two-tailed P value?				t=19.07 df=4						t=6.870 df=8						t=14.53 df=8
t, df
How big is the difference?
Mean ± SEM of column A				0.0 ± 0.0, n=3						3.032 ± 0.3357, n=5						34.33 ± 7.520, n=5
Mean ± SEM of column B				8.000 ± 0.4194, n=3						272.3 ± 39.20, n=5						2332 ± 158.0, n=5
Difference between means				8.000 ± 0.4194						269.3 ± 39.20						2298 ± 158.1
95% confidence interval				6.835 to 9.165						178.9 to 359.7						1933 to 2662
R squared				0.9891						0.8551						0.9635

[truncated: 10 more sheets: sFig3B, sFig4C, sFig6A, sFig8C, sFig9D, sFig10A, sFig10B, sFig11A, sFIG11C, Sheet18]
